# Supplementary material for: Automated clustering reveals CD4+ T cell subset imbalances in rheumatoid arthritis
Source: Front Immunol. 2023 May 5;14:1094872. doi: 10.3389/fimmu.2023.1094872 (PMC10196473; doi:10.3389/fimmu.2023.1094872)
Supplement: Supplementary file 2 [file Table_1.xlsx]

## Sheet: Sheet1
Cluster	HC1U	HC2U	HC3U	HC4U	HC5U	HC6U	HC7U	HC8U	HC9U	HC10U	RA1U	RA2U	RA3U	RA4U	RA5U	RA6U	RA7U	RA8U	RA9U	RA10U
1U: CD4+ TCM T-bet+ IL-17+	1.63875	0.546249	0.254916	0.254916	0.655499	0.10925	0.0364166	0.436999	0.145666	0.0728332	1.0925	0.327749	4.44283	1.89366	1.60233	1.85725	2.47633	0.837582	1.49308	9.75965
2U: CD4+ TCM FoxP3+ IL-2+	0.873999	3.27749	1.01966	1.85725	2.14858	1.34741	2.43991	2.22141	1.20175	1.42025	1.01966	0.182083	0.764749	0.145666	0.473416	0.364166	0.364166	0.509832	0.873999	0.400583
3U: CD4+ TEM CCR6+	2.07575	0.728332	0.182083	0.509832	1.05608	0.182083	0.182083	0.327749	0.873999	0.2185	0.764749	1.0925	2.98616	0.837582	2.80408	1.34741	1.60233	0.582666	1.56591	2.25783
4U: CD4+ TCM T-bet+ IL-2+	2.00291	0.582666	0.291333	0.291333	0.2185	0.182083	0.10925	0.327749	0.2185	0.0364166	0.2185	0.473416	1.0925	0.582666	1.56591	0.582666	0.764749	0.983248	0.801165	0.873999
5U: CD8+ TEM	9.79607	12.6366	9.17698	12.5637	13.6198	8.73999	4.58849	5.28041	11.7261	16.8973	12.0903	11.2163	12.4545	24.6905	11.9446	13.984	16.3511	25.1639	16.3146	15.0401
6U: CD4+ TCM	14.2025	13.9111	14.9308	19.228	26.1471	6.95557	6.19082	8.95849	16.8973	12.673	31.8281	48.1428	19.8471	7.50182	27.968	24.1078	26.22	12.8551	18.4996	11.2891
7Ua: CD8+ TEM T-bet+ Perforin+	8.92207	6.70066	15.0036	8.81282	5.49891	11.2527	6.44574	8.9949	3.24108	15.2221	5.28041	3.49599	7.06482	37.6184	5.79024	3.38674	10.1602	29.9345	10.7793	8.41224
7Ub: CD8+ TEM T-bet+ Perforin+	3.89658	1.93008	2.33066	3.93299	13.8383	2.58558	2.51275	10.1966	1.82083	4.55208	2.91333	3.16824	4.15149	3.93299	1.71158	3.53241	8.15732	4.11508	2.94975	2.4035
8U: CD4+ TEM TNFa+	0.400583	0.619082	0.400583	0.691916	1.67516	0.400583	0.728332	1.9665	0.473416	1.34741	1.71158	1.78441	0.873999	0.546249	0.619082	1.38383	1.05608	0.619082	0.546249	1.20175
9U: CD4+ Naïve	19.8835	18.3904	17.8077	21.6679	4.26074	19.0095	12.8915	10.051	17.6256	12.0903	5.38966	1.0925	16.8245	1.60233	18.0626	4.18791	4.73416	5.17116	6.88274	5.71741
10U: CD4+ TCM IL-17+	0.400583	0.327749	0.327749	0.10925	0.2185	0.0728332	0.10925	0.364166	0.0728332	0.10925	0.655499	0.182083	0.801165	0.400583	0.655499	1.16533	0.546249	0.364166	0.691916	3.93299
11U: CD8+ TEM TNFa+	1.05608	1.34741	0.327749	0.764749	0.837582	0.10925	0.0728332	0.764749	0.546249	0.254916	0.400583	1.27458	1.56591	2.03933	1.12891	1.38383	2.03933	1.12891	0.946832	2.76766
12U: CD8+ TCM FoxP3+ IL-2+	0.509832	1.12891	0.2185	0.291333	0.2185	0.473416	0.327749	0.400583	0.400583	0.837582	3.27749	0.145666	0.0364166	0.327749	0.0364166	0.145666	0.145666	0.400583	0.254916	0.10925
13U: CD8+ TCM PD-1+	3.13183	6.51857	4.87983	3.42316	2.185	9.6504	10.8157	6.19082	7.86599	6.99199	2.4035	1.82083	2.07575	1.93008	1.42025	1.71158	1.23816	1.67516	3.13183	6.77349
14U: CD8+ TEM CCR6+ Perforin+	0.509832	0.182083	0.291333	0.436999	0.691916	0.145666	0	0.145666	0.182083	0.291333	0.291333	0.2185	0.764749	2.11216	0.546249	0.327749	0.655499	1.27458	0.473416	1.27458
15U: CD8+ TCM Perforin+	0.509832	0.364166	0.291333	0.145666	0.182083	0.400583	0.0728332	0.0728332	0.182083	0.145666	0.582666	0.254916	0.764749	2.14858	0.2185	0.2185	0.837582	0.473416	0.546249	3.35033
16U: CD4+ TCM GATA3+	12.1631	18.791	20.3933	11.6897	15.1857	22.5783	39.4028	20.8667	26.657	15.7684	24.0714	15.4771	11.3256	2.94975	17.4071	28.15	7.4654	5.82666	23.598	13.2556
17U: CD4+ TCM Perforin+	9.03132	4.11508	5.82666	5.42607	9.06773	2.94975	9.28623	19.5193	5.20757	8.73999	5.28041	7.82957	6.40932	7.10124	3.13183	8.41224	13.4377	5.24399	6.80991	5.64457
18U: CD8+ Naïve	8.66715	6.91916	5.20757	7.13765	1.42025	12.3452	3.45958	2.22141	3.31391	1.9665	0.254916	0.873999	4.80699	1.5295	2.14858	2.22141	1.16533	2.51275	2.03933	3.96941
19U: CD4+ TCM CD38+	0.327749	0.983248	0.837582	0.764749	0.873999	0.509832	0.327749	0.691916	1.34741	0.364166	0.473416	0.946832	0.946832	0.10925	0.764749	1.5295	0.582666	0.327749	0.801165	1.56591
