# Supplementary material for: Automated clustering reveals CD4+ T cell subset imbalances in rheumatoid arthritis
Source: Front Immunol. 2023 May 5;14:1094872. doi: 10.3389/fimmu.2023.1094872 (PMC10196473; doi:10.3389/fimmu.2023.1094872)
Supplement: Supplementary file 3 [file Table_2.xlsx]

## Sheet: Sheet1
Cluster	HC1S	HC2S	HC3S	HC4S	HC5S	HC6S	HC7S	HC8S	HC9S	HC10S	RA1S	RA2S	RA3S	RA4S	RA5S	RA6S	RA7S	RA8S	RA9S	RA10S
1S: CD4+ TCM T-bet+ IL-17+	0.809353	0.359712	0.044964	0.22482	0.359712	0.22482	0.0899281	0.134892	0.134892	0.0899281	0.0899281	0.134892	1.52878	1.34892	1.1241	1.43885	0.539568	1.84353	3.91187	1.57374
2Sa: CD4+ TCM FoxP3+ IL-2+	1.30396	2.78777	1.48381	1.30396	1.79856	2.51799	1.97842	3.05755	1.52878	2.15827	0.719424	0.314748	0.0899281	0.134892	0.67446	0.22482	0.269784	0.314748	0.67446	0.269784
2Sb: CD4+ TCM FoxP3+ IL-2+	0.629496	0.719424	0.719424	0.269784	0.22482	0.404676	0.944245	1.03417	1.07914	1.1241	0.44964	0.0899281	0	0	0.044964	0	0.044964	0.134892	0.0899281	0
3S: CD4+ TEM CCR6+	2.78777	3.73201	0.494604	0.899281	0.809353	0.269784	0.269784	0.629496	0.584532	0.359712	1.88849	1.66367	5.89029	2.78777	8.45324	5.93525	1.57374	2.2482	7.19424	10.2068
4S: CD4+ TCM Tbet+ IL-2+	0.944245	0.584532	0.179856	0.0899281	0.22482	0.044964	0.0899281	0.044964	0.044964	0.044964	0.314748	0.359712	0.764388	0.899281	0.854317	0.67446	0.539568	0.899281	0.854317	1.52878
5S: CD8+ TEM	8.81295	12.6349	7.14928	6.29496	5.1259	12.3201	13.4442	8.31835	14.1637	9.93705	5.44065	7.41906	4.22662	10.6565	4.18165	4.94604	6.33993	5.93525	6.07014	12.5899
6S: CD4+ TCM	15.8273	13.1745	17.9406	13.5342	12.7248	17.9856	34.1277	29.6763	23.8759	26.6637	27.0683	35.2068	14.7032	8.81295	24.5504	30.1709	20.3237	9.17266	32.2392	22.3022
7Sa: CD8+ TEM T-bet+ Perforin+	11.7806	7.77878	19.1097	8.4982	6.29496	13.2194	7.32914	9.6223	3.55216	11.4209	5.66547	4.40647	5.57554	32.7338	6.51978	4.63129	13.8489	35.3867	8.90288	9.35252
7Sb: CD8+ TEM T-bet+ Perforin+	2.69784	1.52878	1.70863	4.18165	15.6475	2.20324	1.79856	9.21763	0.67446	5.26079	2.2482	2.2482	3.23741	4.04676	1.97842	3.68705	6.33993	2.11331	3.77698	2.8777
8S: CD4+ TEM TNFa+	1.7536	3.32734	1.21403	2.15827	4.54137	0.719424	0.854317	1.21403	1.88849	1.43885	1.30396	7.10432	5.93525	3.41727	0.269784	7.41906	6.16007	1.70863	0.629496	3.86691
9S: CD4+ Naïve	21.6277	15.7824	24.4155	25	6.7446	19.4245	13.4892	10.2518	20.6385	16.5468	16.4119	5.48561	21.4478	2.51799	30.3507	7.32914	8.22842	5.71043	11.8705	8.85791
20S: CD8+ TEM CD38+ T-bet+	0.494604	1.52878	0.134892	0.854317	0.404676	0.134892	0	0.22482	0.269784	0	0.989209	0.044964	2.65288	1.1241	0.764388	0.854317	1.30396	0.944245	0.67446	0.629496
21S: CD8+ TEM CCR6+ T-bet+	0.809353	1.34892	0.44964	0.22482	0.269784	0.404676	0.0899281	0.0899281	0.179856	0.179856	0.584532	0.22482	0.854317	0.854317	1.1241	0.584532	0.269784	2.56295	0.944245	1.43885
22S: CD4+ TCM TNFa+	1.16906	2.15827	0.67446	0.719424	0.809353	0.22482	0.0899281	0.67446	1.25899	0.404676	1.34892	1.57374	8.85791	0.539568	2.60791	2.02338	2.20324	0.629496	1.48381	1.16906
23S: CD4+ TCM CD38+ TNFa+	6.51978	14.8831	9.26259	3.41727	4.27158	8.63309	13.6691	9.26259	13.3094	6.29496	1.34892	6.29496	6.42986	4.54137	0.179856	6.60971	4.09173	3.19245	1.25899	4.76619
24S: CD4+ TCM T-bet+ Perforin+	0.854317	0.269784	0.719424	0.179856	0.0899281	0.359712	0.314748	2.02338	0.134892	0.584532	0.0899281	0.0899281	0.134892	0.269784	0.044964	0.0899281	0.404676	0.0899281	0.44964	0.44964
25S: CD8+ TCM	15.4676	10.027	9.48741	14.6133	10.1169	15.4227	6.07014	3.82194	9.89209	6.83453	12.9047	6.69964	10.5216	13.1745	10.4317	10.0719	13.5791	19.6493	10.3867	9.44245
26S: CD4+ TEM	3.32734	3.86691	2.78777	15.8723	28.4173	2.11331	2.56295	6.42986	3.3723	7.68885	20.4586	19.3795	4.72122	4.27158	4.81115	10.9712	11.241	3.14748	7.28417	4.81115
27S: CD8+ TEM IFNg+ TNFa+	2.06835	2.69784	1.39388	1.52878	0.899281	2.33813	1.61871	2.8777	2.11331	2.20324	0.179856	1.03417	2.02338	7.73381	0.0899281	1.52878	2.51799	4.09173	0.584532	3.28237
28S: CD4+ TCM CCR6+	0.314748	0.809353	0.629496	0.134892	0.22482	1.03417	1.16906	1.39388	1.30396	0.764388	0.494604	0.22482	0.404676	0.134892	0.944245	0.809353	0.179856	0.22482	0.719424	0.584532
